# Supplementary material for: Sulfur, sterol and trehalose metabolism in the deep-sea hydrocarbon seep tubeworm Lamellibrachia luymesi
Source: BMC Genomics. 2023 Apr 5;24:175. doi: 10.1186/s12864-023-09267-8 (PMC10077716; doi:10.1186/s12864-023-09267-8)
Supplement: Supplementary file 2 — Additional file 2: Table S1. [file 12864_2023_9267_MOESM2_ESM.xlsx]

## Sheet: Sheet1
No.	Putative Identification	Abbreviation in Fig. 2	E-Value	Organism	GenBank Accession Number	L. luymesi Transcript Number (This study)	L. luymesi Genome Number（Li et al., 2019）
L. luymesi sulfation pathways
1	Thiosulfate sulfurtransferase	TST	1.239e-51	Gallus gallus	XP_784555.1	comp28917_c0	SDWI01000152.1
2	Alpha-ketoglutarate-dependent taurine dioxygenase	tauD	5.06086e-12	Escherichia coli (strain K12)	XP_002740180.1	comp47995_c0	SDWI01000329.1SDWI01002775.1
3	Sulfite oxidase		5.45924e-152	Gallus gallus	XP_003973183.1	comp43900_c0	SDWI01000056.1SDWI01004824.1
	Probable sulfite oxidase, mitochondrial		2.35744e-60	Drosophila melanogaster	XP_002125613.1	comp44122_c0	SDWI01000802.1SDWI01000008.1
	Probable sulfite oxidase, mitochondrial		2.54663e-93	Drosophila melanogaster	XP_309824.4	comp27793_c0	SDWI01000008.1
4	Sulfate transporter	SLC26A2	2.12275e-114	Equus caballus	XP_003699670.1	comp43770_c0	SDWI01000357.1
5	Sodium-independent sulfate anion transporter	SLC26A11	5.21032e-43	Mus musculus	EKC39133.1	comp45433_c1	SDWI01001034.1SDWI01002909.1
	Sodium-independent sulfate anion transporter	SLC26A11	1.56232e-110	Mus musculus	XP_002595599.1	comp42063_c0	SDWI01000048.1
	Sodium-independent sulfate anion transporter	SLC26A11	6.78222e-52	Mus musculus	EKC39133.1	comp45433_c0	SDWI01001034.1SDWI01001022.1
6	Bifunctional 3'-phosphoadenosine 5'-phosphosulfate synthase	PAPSS	0	Urechis caupo	Q27128.1	comp42654_c0	SDWI01000756.1SDWI01006121.1 SDWI01009906.1
	Bifunctional 3'-phosphoadenosine 5'-phosphosulfate synthase	PAPSS	7.88915e-44	Urechis caupo	Q27128.1	comp428450_c0	SDWI01000756.1SDWI01006121.1
7	Carbohydrate sulfotransferase 1		6.45693e-40	Danio rerio	NP_001003518.1	comp45880_c0	SDWI01000684.1 SDWI01000940.1 SDWI01000585.1 SDWI01000699.1 SDWI01000970.1 SDWI01000602.1 SDWI01000154.1 SDWI01001160.1
	Carbohydrate sulfotransferase 1		6.49648e-08	Danio rerio	EKC38960.1	comp30990_c1	SDWI01000225.1
	Carbohydrate sulfotransferase 1		4.54367e-10	Homo sapiens	EKC38960.1	comp44198_c0	SDWI01000945.1SDWI01000092.1
	Carbohydrate sulfotransferase 15		6.67157e-64	Rattus norvegicus	BAF85811.1	comp47187_c0	SDWI01002049.1SDWI01007225.1
	Carbohydrate sulfotransferase 11		6.48292e-67	Rattus norvegicus	XP_538420.3	comp47866_c0	SDWI01001155.1SDWI01003258.1
8	Bifunctional heparan sulfate N-deacetylase/N-sulfotransferase		2.92513e-73	Drosophila melanogaster	AAW29293.1	comp33853_c1	SDWI01000557.1
	Bifunctional heparan sulfate N-deacetylase/N-sulfotransferase 4		7.18386e-46	Mus musculus	JAA59795.1	comp23051_c0	SDWI01000557.1
	Bifunctional heparan sulfate N-deacetylase/N-sulfotransferase		4.64159e-34	Drosophila melanogaster	XP_003201720.1	comp33853_c0	SDWI01000557.1SDWI01004039.1
9	Galactose-3-O-sulfotransferase 2		1.04721e-08	Sus scrofa	XP_002606932.1	comp41646_c0	SDWI01000321.1 SDWI01000530.1 SDWI01000037.1 SDWI01000483.1 SDWI01000044.1
	Galactose-3-O-sulfotransferase 3		1.14548e-41	Mus musculus	XP_002609551.1	comp308419_c0	SDWI01000426.1SDWI01000512.1
10	Galactosylceramide sulfotransferase		9.35692e-27	Homo sapiens	XP_002609551.1	comp47632_c0	SDWI01001059.1
11	Heparan sulfate 2-O-sulfotransferase 1		7.13931e-11	Gallus gallus	XP_002611639.1	comp15451_c0	SDWI01002678.1SDWI01001403.1
	Heparan sulfate 2-O-sulfotransferase 1		1.90627e-127	Pongo abelii	JAA59591.1	comp46956_c0	SDWI01000037.1
12	Heparan sulfate glucosamine 3-O-sulfotransferase 1		1.2819e-50	Mus musculus	XP_003205972.1	comp31383_c0	SDWI01001357.1 SDWI01001811.1 SDWI01000504.1 SDWI01000428.1
	Heparan sulfate glucosamine 3-O-sulfotransferase 3A1		1.96077e-60	Homo sapiens	XP_002738871.1	comp28913_c0	NA
	Heparan sulfate glucosamine 3-O-sulfotransferase 3A1		4.3049e-133	Homo sapiens	XP_003791124.1	comp47060_c0	SDWI01000073.1
	Heparan sulfate glucosamine 3-O-sulfotransferase 3A1		3.75581e-36	Mus musculus	XP_003211457.1	comp33639_c0	SDWI01000556.1
	Heparan sulfate glucosamine 3-O-sulfotransferase 5		8.66255e-81	Homo sapiens	XP_002739746.1	comp36902_c1	SDWI01000531.1SDWI01000884.1
	Heparan sulfate glucosamine 3-O-sulfotransferase 5		6.28375e-06	Homo sapiens	EKC42021.1	comp346303_c0	SDWI01000556.1
	heparan sulfate (glucosamine) 3-O-sulfotransferase 6, isoform CRA_b		2.54776e-06	Homo sapiens	EAW85603.1	comp28512_c0	SDWI01000920.1
13	Protein-tyrosine sulfotransferase 2		9.30632e-121	Rattus norvegicus	NP_001025640.1	comp27069_c0	SDWI01000678.1
14	Sulfotransferase 1C4		1.16157e-52	Homo sapiens	JAA58026.1	comp29104_c0	SDWI01000249.1
	Sulfotransferase 4A1		3.04029e-19	Homo sapiens	AEO32164.1	comp40187_c0	SDWI01001369.1SDWI01000249.1
15	Uronyl 2-sulfotransferase		2.9469e-06	Homo sapiens	XP_002740653.1	comp840379_c0	SDWI01001403.1
	Uronyl 2-sulfotransferase		2.2012e-36	Homo sapiens	XP_002740642.1	comp42886_c0	SDWI01000596.1SDWI01008260.1
	Uronyl 2-sulfotransferase		3.02369e-09	Mus musculus	XP_002740653.1	comp382262_c0	SDWI01002678.1SDWI01001403.1
	Uronyl 2-sulfotransferase		8.74688e-20	Mus musculus	XP_002611639.1	comp41280_c0	SDWI01001403.1SDWI01002678.1
16	Adenosine 3'-phospho 5'-phosphosulfate transporter 1	PAPST1	6.26409e-20	Drosophila melanogaster	XP_003725865.1	comp614571_c0	SDWI01000537.1
17	Adenosine 3'-phospho 5'-phosphosulfate transporter 2	PAPST2	9.2225e-56	Homo sapiens	EAW55233.1	comp37452_c2	SDWI01000016.1
	Adenosine 3'-phospho 5'-phosphosulfate transporter 2	PAPST2	6.18488e-64	Mus musculus	XP_002609865.1	comp37452_c1	SDWI01000016.1
18	3'(2'),5'-bisphosphate nucleotidase 1		3.11948e-83	Homo sapiens	XP_002590883.1	comp43228_c0	SDWI01000310.1
19	Extracellular sulfatase Sulf-1		8.97192e-06	Coturnix coturnix	EKC19933.1	comp45854_c0	NA
20	Arylsulfatase		1.47884e-36	Strongylocentrotus purpuratus	XP_002123405.1	comp40980_c1	SDWI01001217.1
	Arylsulfatase B		8.52554e-08	Homo sapiens	EFA01751.1	comp199445_c0	SDWI01000115.1
	Arylsulfatase B		0	Mus musculus	EKC22964.1	comp19701_c0	SDWI01000146.1SDWI01001382.1
	Arylsulfatase I		1.77192e-34	Homo sapiens	XP_789345.3	comp44223_c0	SDWI01000115.1
	Arylsulfatase J		0	Homo sapiens	EKC22964.1	comp28458_c0	NA
	Arylsulfatase J		4.31803e-119	Homo sapiens	XP_002592691.1	comp43397_c0	SDWI01000821.1SDWI01000115.1
21	Iduronate 2-sulfatase		6.8709e-100	Homo sapiens	XP_003388425.1	comp45477_c0	SDWI01000017.1
22	N-acetylgalactosamine-6-sulfatase		2.30297e-125	Mus musculus	XP_784356.2	comp26588_c1	SDWI01000088.1
	N-acetylgalactosamine-6-sulfatase		9.91437e-34	Rattus norvegicus	XP_002587522.1	comp26588_c0	SDWI01000088.1
	N-acetylgalactosamine-6-sulfatase		2.90244e-141	Rattus norvegicus	EKC35816.1	comp47290_c0	SDWI01000140.1SDWI01005820.1SDWI01000088.1
	N-acetylglucosamine-6-sulfatase		0	Bos taurus	XP_003965472.1	comp41308_c0	SDWI01000011.1
23	Sulfatase-modifying factor 1		5.74814e-139	Mus musculus	JAA56535.1	comp39265_c0	SDWI01000815.1
L. luymesi biosynthetic pathways to cysteine
1	Probable serine-O-acetyltransferase cys2	CYS2	1.82155e-11	Schizosaccharomyces pombe (strain 972 / ATCC 24843)	XP_002736918.1	comp19074_c0	SDWI01000188.1
2	Cysteine synthase 1		2.78666e-127	Schizosaccharomyces pombe (strain 972 / ATCC 24843)	XP_002731578.1	comp46414_c0	SDWI01002086.1SDWI01000245.1
3	Cystathionine beta-synthase	CYS4	0	Mus musculus	XP_001375658.2	comp47656_c0	SDWI01000360.1 SDWI01000953.1 SDWI01006592.1 SDWI01006278.1 SDWI01000530.1
4	Putative cystathionine gamma-lyase 2	CYS3	1.3192e-144	Caenorhabditis elegans	XP_002740979.1	comp48389_c0	SDWI01000050.1SDWI01001251.1
5	3-mercaptopyruvate sulfurtransferase		2.28271e-80	Homo sapiens	XP_002737858.1	comp42722_c0	SDWI01000641.1
	3-mercaptopyruvate sulfurtransferase		5.9457e-08	Homo sapiens	EHB06416.1	comp39939_c0	SDWI01000641.1
	3-mercaptopyruvate sulfurtransferase		8.31195e-07	Homo sapiens	XP_002672744.1	comp134627_c0	SDWI01000641.1
	3-mercaptopyruvate sulfurtransferase		4.025e-25	Mus musculus	XP_002711453.1	comp41292_c0	SDWI01005555.1SDWI01000641.1
