# Supplementary material for: Sulfur, sterol and trehalose metabolism in the deep-sea hydrocarbon seep tubeworm Lamellibrachia luymesi
Source: BMC Genomics. 2023 Apr 5;24:175. doi: 10.1186/s12864-023-09267-8 (PMC10077716; doi:10.1186/s12864-023-09267-8)
Supplement: Supplementary file 3 — Additional file 3: Table S2. [file 12864_2023_9267_MOESM3_ESM.xlsx]

## Sheet: Sheet1
No.	Putative Identification	E-Value	Organism	GenBank Accession Number	L. luymesi Transcript Number (This study)	L. luymesi Genome Number （Li et al., 2019）
L. luymesi biosynthetic pathways for sterols
1	Acetyl-CoA acetyltransferase A, mitochondrial (ACAT1)	1.47707e-160	Xenopus laevis	XP_002611764.1	comp68025_c0	SDWI01000026.1SDWI01000108.1
	Acetyl-CoA acetyltransferase, cytosolic (ACAT1)	1.3449e-162	Homo sapiens	EKC36665.1	comp43528_c0	SDWI01000847.1
2	Hydroxymethylglutaryl-CoA synthase, cytoplasmic (HMGCS)	0	Gallus gallus	XP_002738314.1	comp19556_c0	SDWI01000363.1
3	3-hydroxy-3-methylglutaryl-coenzyme A reductase (HMGCR)	0	Mus musculus	AAH59873.1	comp43565_c1	SDWI01000338.1SDWI01003364.1
	3-hydroxy-3-methylglutaryl-coenzyme A reductase (HMGCR)	7.3003e-107	Xenopus laevis	XP_003759527.1	comp43565_c0	SDWI01000338.1SDWI01003364.1
4	Mevalonate kinase (MK)	5.2612e-34	Bos taurus	XP_002932110.1	comp16722_c0	SDWI01000229.1
	Mevalonate kinase (MK)	7.71633e-17	Homo sapiens	ABR68258.1	comp3176_c0	SDWI01000229.1
5	Phosphomevalonate kinase (PMK)	7.38242e-70	Bos taurus	XP_002609690.1	comp41545_c1	SDWI01000075.1
6	Diphosphomevalonate decarboxylase (MVD)	1.77552e-154	Mus musculus	XP_002592260.1	comp102553_c0	SDWI01000440.1SDWI01004983.1
7	Isopentenyl-diphosphate Delta-isomerase 1 (IDI1)	1.56082e-90	Mesocricetus auratus	EFW47645.1	comp42844_c1	SDWI01001428.1
8	Farnesyl pyrophosphate synthase (FPPS)	1.22082e-130	Gallus gallus	XP_002602028.1	comp43218_c0	SDWI01001100.1
9	Geranylgeranyl pyrophosphate synthase (GGPPS)	2.13651e-142	Rattus norvegicus	XP_001512343.1	comp45797_c0	SDWI01000045.1SDWI01001382.1
10	Squalene synthase (SQS)	3.73086e-33	Pongo abelii	XP_002588446.1	comp254424_c0	SDWI01000012.1
	Squalene synthase (SQS)	3.79787e-127	Pongo abelii	XP_003204674.1	comp46869_c0	SDWI01000012.1
11	Squalene monooxygenase (SM)	0	Homo sapiens	XP_003453558.1	comp44510_c0	SDWI01000219.1
12	Lanosterol synthase (LS)	0	Mus musculus	XP_003215262.1	comp47249_c0	SDWI01001111.1SDWI01006496.1
13	Lanosterol 14-alpha demethylase (LDM,CYP51A1)	0	Bos taurus	XP_003452513.1	comp45473_c0	SDWI01001111.1
14	Delta(14)-sterol reductase (DHCR14)	4.32997e-87	Mus musculus	XP_003993634.1	comp16705_c0	SDWI01000069.1
	Delta(14)-sterol reductase (DHCR14)	5.43312e-116	Mus musculus	EKC38599.1	comp25532_c0	SDWI01000069.1
15	Lamin-B receptor (LBR)	9.44196e-06	Homo sapiens	EKC38599.1	comp238693_c0	SDWI01000069.1
	Lamin-B receptor (LBR)	5.19576e-13	Pongo abelii	EKC38599.1	comp29202_c1	SDWI01000069.1
16	Sterol-4-alpha-carboxylate 3-dehydrogenase, decarboxylating (NSDHL)	6.67554e-153	Mus musculus	XP_002738028.1	comp28959_c0	SDWI01000137.1
17	3-keto-steroid reductase (HSD17B7)	9.60721e-65	Mus musculus	AAI61729.1	comp37030_c0	SDWI01000596.1
	3-keto-steroid reductase (HSD17B7)	5.28787e-35	Rattus norvegicus	NP_001070796.1	comp37030_c1	SDWI01001111.1SDWI01006496.1
18	Lathosterol oxidase (SC5D)	9.19845e-117	Homo sapiens	XP_002738231.1	comp44077_c0	SDWI01000191.1
19	7-dehydrocholesterol reductase (DHCR7)	1.50716e-57	Arabidopsis thaliana	ABR25413.1	comp26230_c0	SDWI01001645.1SDWI01000936.1
	7-dehydrocholesterol reductase (DHCR7)	3.1708e-144	Arabidopsis thaliana	EKC19256.1	comp46375_c0	SDWI01001645.1
20	Cycloartenol-C-24-methyltransferase 1 (SMT)	3.02453e-42	Oryza sativa subsp. Japonica	XP_001416715.1	comp2093_c0	SDWI01000688.1SDWI01000936.1
