# Supplementary material for: Sulfur, sterol and trehalose metabolism in the deep-sea hydrocarbon seep tubeworm Lamellibrachia luymesi
Source: BMC Genomics. 2023 Apr 5;24:175. doi: 10.1186/s12864-023-09267-8 (PMC10077716; doi:10.1186/s12864-023-09267-8)
Supplement: Supplementary file 4 — Additional file 4: Table S3. [file 12864_2023_9267_MOESM4_ESM.xlsx]

## Sheet: Sheet1
No.	Putative Identification	E-Value	Organism	GenBank Accession Number	L. luymesi Transcript Number （This study）	L. luymesi Genome Number（Li et al., 2019）
L. luymesi trehalose synthesis
1	trehalose-6-phosphate phosphatase, partial	1.31884e-15	Coptotermes formosanus	AEW67357.1	comp20431_c0	SDWI01000447.1
	PREDICTED: alpha,alpha-trehalose-phosphate synthase [UDP-forming] A-like	7.17192e-25	Acyrthosiphon pisum	XP_001945523.1	comp409158_c0	SDWI01000447.1
	PREDICTED: alpha,alpha-trehalose-phosphate synthase [UDP-forming] A-like	1.03496e-60	Megachile rotundata	XP_003702415.1	comp325934_c0	SDWI01000447.1
	trehalose-6-phosphate synthase, partial	4.76778e-45	Coptotermes formosanus	AEW67358.1	comp21911_c0	SDWI01000447.1
L. luymesi trehalose hydrolysis
1	Acid trehalase	2.6913e-49	Danio rerio	XP_002585890.1	comp47803_c0	SDWI01000352.1
	Acid trehalase	1.52865e-24	Dictyostelium discoideum	JAA67292.1	comp48417_c0	SDWI01000352.1SDWI01001931.1
2	Acid trehalase	4.36587e-133	Mus musculus	XP_002738960.1	comp47931_c1	SDWI01000553.1SDWI01003984.1
3	Neutral trehalase	1.22552e-167	Oryctolagus cuniculus	XP_001336187.3	comp44064_c0	SDWI01000023.1
