# Supplementary material for: Sulfur, sterol and trehalose metabolism in the deep-sea hydrocarbon seep tubeworm Lamellibrachia luymesi
Source: BMC Genomics. 2023 Apr 5;24:175. doi: 10.1186/s12864-023-09267-8 (PMC10077716; doi:10.1186/s12864-023-09267-8)
Supplement: Supplementary file 5 — Additional file 5: Table S4. [file 12864_2023_9267_MOESM5_ESM.xlsx]

## Sheet: 工作簿1
Putative Identification	L. luymesi Transcript Number	TW1	TW2	TW3
L. luymesi sulfation pathways
TST	comp28917_c0	20.19	21.18	20.63
tauD	comp47995_c0	6.82	7.77	7.27
Sulfite oxidase	comp43900_c0	13.77	10.04	10.19
	comp27793_c0	2.72	2.37	1.71
SLC26A2	comp43770_c0	29.25	37.88	40.97
SLC26A11	comp45433_c1	5.84	7.63	6.23
	comp42063_c0	116.13	157.76	149.7
PAPSS	comp42654_c0	6.62	5.5	5.44
Carbohydrate sulfotransferase 1	comp45880_c0	12.15	12.38	11.95
Carbohydrate sulfotransferase 11	comp47187_c0	9.59	8.95	7.25
Carbohydrate sulfotransferase 15	comp47866_c0	8.2	7.52	6.11
Galactosylceramide sulfotransferase	comp47632_c0	1.65	2.65	1.02
Galactose-3-O-sulfotransferase 2	comp41646_c0	3.68	2.48	2.74
Protein-tyrosine sulfotransferase 2	comp27069_c0	1.81	1.28	1.17
Bifunctional heparan sulfate N-deacetylase/N-sulfotransferase	comp33853_c1	5.65	5.71	5.27
Heparan sulfate 2-O-sulfotransferase 1	comp46956_c0	12.51	10.69	10.31
Heparan sulfate glucosamine 3-O-sulfotransferase 1	comp31383_c0	0.87	0	1.22
Heparan sulfate glucosamine 3-O-sulfotransferase 3A1	comp28913_c0	3.21	2.53	2.08
	comp47060_c0	28.72	33.97	33.2
Heparan sulfate glucosamine 3-O-sulfotransferase 5	comp36902_c1	3.63	3.58	3.02
	comp346303_c0	2.47	2.74	3.27
Uronyl 2-sulfotransferase	comp42886_c0	9.7	7.74	7.36
	comp41280_c0	1.78	1.36	1.14
Sulfotransferase 1C4	comp29104_c0	8.69	9.45	10.65
Extracellular sulfatase Sulf-1	comp45854_c0	9.95	7.29	7.52
Arylsulfatase	comp40980_c1	3.49	3.15	2.43
Arylsulfatase B	comp19701_c0	3	2.42	1.95
Arylsulfatase I	comp44223_c0	6.2	6.87	6.11
Arylsulfatase J	comp28458_c0	40.78	35.48	36.89
	comp43397_c0	10.61	13.93	13.27
Iduronate 2-sulfatase	comp45477_c0	9.27	9.69	8.92
N-acetylgalactosamine-6-sulfatase	comp26588_c1	2.5	2.36	1.91
	comp47290_c0	10.02	10.49	9.07
Sulfatase-modifying factor 1	comp39265_c0	4.76	4.45	3.36
PAPST1	comp614571_c0	2.99	2.6	2.49
PAPST2	comp37452_c2	4.36	4.52	4.03
Bpntase	comp43228_c0	7.84	9.32	9.43
L. luymesi biosynthetic pathways to cysteine
CYS2	comp19074_c0	18.27	11.12	10.1
Cysteine synthase 1	comp46414_c0	12.17	12.18	10.33
CYS4	comp47656_c0	17.04	13.48	11.69
CYS3	comp48389_c0	14.17	10.53	11.89
3-MST (comp42722_c0)	comp42722_c0	41.19	43.33	42.49
3-MST (comp39939_c0)	comp39939_c0	2.86	3.11	3.38
L. luymesi biosynthetic pathways for sterols
Acetyl-CoA acetyltransferase A (ACAT1)	comp68025_c0	19.32	19.73	21.06
	comp43528_c0	2.03	2.41	3.15
Hydroxymethylglutaryl-CoA synthase, cytoplasmic (HMGCS)	comp19556_c0	4.95	4.2	4.52
3-hydroxy-3-methylglutaryl-coenzyme A reductase (HMGCR)	comp43565_c1	4.46	4.74	4.32
Mevalonate kinase (MK)	comp16722_c0	1.24	1.37	1.55
	comp3176_c0	2.16	1.39	3.03
Phosphomevalonate kinase (PMK)	comp41545_c1	2.78	2.64	2.41
Diphosphomevalonate decarboxylase (MVD)	comp102553_c0	5.73	4.4	3.78
Isopentenyl-diphosphate Delta-isomerase 1 (IDI1)	comp42844_c1	8.57	7.94	8.47
Farnesyl pyrophosphate synthase (FPPS)	comp43218_c0	21.83	23.91	23.4
Geranylgeranyl pyrophosphate synthase (GGPPS)	comp45797_c0	3.29	3.14	3.41
Squalene synthase (SQS)	comp254424_c0	6.08	5.47	4.59
Squalene monooxygenase (SM)	comp44510_c0	8.93	7.64	7.11
Lanosterol synthase (LS)	comp47249_c0	6.85	6.39	6.2
Lanosterol 14-alpha demethylase (LDM,CYP51A1)	comp45473_c0	11.87	12.44	13.44
Delta(14)-sterol reductase (DHCR14)	comp25532_c0	10.53	11.07	7.54
Lamin-B receptor (LBR)	comp238693_c0	2.31	3.2	3.2
Sterol-4-alpha-carboxylate 3-dehydrogenase, decarboxylating (NSDHL)	comp28959_c0	10.34	13.26	13.21
3-keto-steroid reductase (HSD17B7)	comp37030_c0	1.38	2.11	1.15
Lathosterol oxidase (SC5D)	comp44077_c0	9.2	9.12	9.23
7-dehydrocholesterol reductase (DHCR7)	comp26230_c0	4.7	4.99	4.4
Cycloartenol-C-24-methyltransferase 1 (SMT)	comp2093_c0	1.04	1.55	1.3
L. luymesi trehalose synthesis
trehalose-6-phosphate synthase	comp20431_c0	1.68	1.5	2.38
Acid trehalase	comp47803_c0	8.56	8.77	6.56
Acid trehalase	comp47931_c1	16.16	15.06	14.01
Neutral trehalase	comp44064_c0	3.45	3.32	3.51
